# Supplementary material for: National Facilitators and Barriers to the Implementation of Incentives for Antibiotic Access and Innovation
Source: Antibiotics (Basel). 2021 Jun 21;10(6):749. doi: 10.3390/antibiotics10060749 (PMC8234425; doi:10.3390/antibiotics10060749)
Supplement: Supplementary file 1 [file antibiotics-10-00749-s001.zip]

Archive with 1 entries (1 files):
- antibiotics-1254438-supplementary.pdf
